# Supplementary material for: Phylogeography of screaming hairy armadillo Chaetophractus vellerosus: Successive disjunctions and extinctions due to cyclical climatic changes in southern South America
Source: PLoS One. 2018 Jan 11;13(1):e0190944. doi: 10.1371/journal.pone.0190944 (PMC5764339; doi:10.1371/journal.pone.0190944)
Supplement: S1 Table — Geographic location and repository. (XLSX) [file pone.0190944.s001.xlsx]

## Sheet: Hoja1
Sample	Locality (code)	Lat. S	Long. W	Tissue/DNA repository	Institution storing specimen
1	PIPINAS (PI)	35,5831°	57,2659°	LabMolEcol 004	DPV MLP 1
2	PIPINAS (PI)	35,5831°	57,2659°	LabMolEcol 013	DPV MLP 2
3	PIPINAS (PI)	35,5831°	57,2659°	LabMolEcol 014	DPV MLP 3
4	PIPINAS (PI)	35,5831°	57,2659°	LabMolEcol 015	DPV MLP 4
5	PIPINAS (PI)	35,5831°	57,2659°	LabMolEcol 016	DPV MLP 5
6	PIPINAS (PI)	35,5831°	57,2659°	LabMolEcol 018	DPV MLP 6
7	PIPINAS (PI)	35,5831°	57,2659°	LabMolEcol 019	DPV MLP 7
8	PIPINAS (PI)	35,5831°	57,2659°	LabMolEcol 023	−
9	PIPINAS (PI)	35,5831°	57,2659°	LabMolEcol 024	−
10	PIPINAS (PI)	35,5831°	57,2659°	LabMolEcol 029	DPV MLP 10
11	PIPINAS (PI)	35,5831°	57,2659°	LabMolEcol 031	DPV MLP 11
12	PIPINAS (PI)	35,5831°	57,2659°	LabMolEcol 032	DPV MLP 12
13	PIPINAS (PI)	35,5831°	57,2659°	LabMolEcol 033	−
14	PIPINAS (PI)	35,5831°	57,2659°	LabMolEcol 034	−
15	PIPINAS (PI)	35,5831°	57,2659°	LabMolEcol 035	−
16	PIPINAS (PI)	35,5831°	57,2659°	LabMolEcol 039	−
17	PIPINAS (PI)	35,5831°	57,2659°	LabMolEcol 041	−
18	TRENEL (TE)	35,6850°	64,1339°	LabMolEcol 088	CIR FMUBA 013
19	HUASA PAMPA (HP)	27,7134°	65,5868°	LabMolEcol 094	CIR FMUBA 005
20	GRANEROS (GR)	27,6489°	65,4413°	LabMolEcol 089	CIR FMUBA 011
21	TACO RALO (TR)	27,8189°	65,1928°	LabMolEcol 095	CIR FMUBA 001
22	TACO RALO (TR)	27,8189°	65,1928°	LabMolEcol 096	CIR FMUBA 002
23	TACO RALO (TR)	27,8189°	65,1928°	LabMolEcol 097	CIR FMUBA 003
24	TACO RALO (TR)	27,8189°	65,1928°	LabMolEcol 098	CIR FMUBA 004
25	TACO RALO (TR)	27,8189°	65,1928°	LabMolEcol 099	CIR FMUBA 006
26	TACO RALO (TR)	27,8189°	65,1928°	LabMolEcol 100	CIR FMUBA 008
27	TACO RALO (TR)	27,8189°	65,1928°	LabMolEcol 101	CIR FMUBA 014
28	TACO RALO (TR)	27,8189°	65,1928°	LabMolEcol 103	CIR FMUBA 010
29	TACO RALO (TR)	27,8189°	65,1928°	LabMolEcol 104	CIR FMUBA 012
30	TACO RALO (TR)	27,8189°	65,1928°	LabMolEcol 118	−
31	TACO RALO (TR)	27,8189°	65,1928°	LabMolEcol 119	−
32	R36 Km 670 CDBA (R36)	32,6565°	64,3627°	LabMolEcol 175	−
33	ÑACUÑÁN (NN)	34,0457°	67,9549°	LabMolEcol 176	−
34	SAN CRISTÓBAL (SC)	30,2950°	61,2103°	LabMolEcol 286	MSC 4A
35	CHAMICAL (CH)	30,3443°	66,2656°	LabMolEcol 246	−
36	CHAMICAL (CH)	30,3443°	66,2656°	LabMolEcol 314	−
37	CHAMICAL (CH)	30,3443°	66,2656°	LabMolEcol 244	−
38	CHAMICAL (CH)	30,3443°	66,2656°	LabMolEcol 248	−
39	CHAMICAL (CH)	30,3443°	66,2656°	LabMolEcol 249	−
40	CHAMICAL (CH)	30,3443°	66,2656°	LabMolEcol 245	−
41	CHAMICAL (CH)	30,3443°	66,2656°	LabMolEcol 247	−
42	HUAYCAMA (HY)	28,5152°	65,6597°	LabMolEcol 255	−
43	ENCÓN (EN)	32,2470°	67,6834°	LabMolEcol 256	−
44	CASTELLI (CS)	36,0801°	57,8073°	LabMolEcol 258	MLP 101
45	CASTELLI (CS)	36,0801°	57,8073°	LabMolEcol 267	−
46	PELLEGRINI (PE)	36,2715° S	63,1587°	LabMolEcol 259	−
47	PELLEGRINI (PE)	36,2715° S	63,1587°	LabMolEcol 260	−
48	PELLEGRINI (PE)	36,2715° S	63,1587°	LabMolEcol 261	−
49	PELLEGRINI (PE)	36,2715° S	63,1587°	LabMolEcol 264	−
50	PELLEGRINI (PE)	36,2715° S	63,1587°	LabMolEcol 281	−
51	PELLEGRINI (PE)	36,2715° S	63,1587°	LabMolEcol 282	−
52	PELLEGRINI (PE)	36,2715° S	63,1587°	LabMolEcol 284	−
53	QUEMÚ QUEMÚ (QQ)	36,0518°	63,5944°	LabMolEcol 263	−
54	MAGDALENA (MG)	35,1815°	64,3582°	LabMolEcol 270	−
55	MAGDALENA (MG)	35,1815°	64,3582°	LabMolEcol 271	−
56	MAGDALENA (MG)	35,1815°	64,3582°	LabMolEcol 273	−
57	MAGDALENA (MG)	35,1815°	64,3582°	LabMolEcol 276	−
58	MAGDALENA (MG)	35,1815°	64,3582°	LabMolEcol 277	−
59	MENDOZA (MZ)	32,8947°	68,8835°	LabMolEcol 307	−
60	SIERRRA BRAVA (SB)	29,6811°	65,8357°	LabMolEcol 308	−
61	CAPAYÁN (CP)	28,7645°	66,0667°	LabMolEcol 311	CBA FCEyN UNCA (b)
62	CAPAYÁN (CP)	28,7645°	66,0667°	LabMolEcol 312	CBA FCEyN UNCA (c)
63	R7 Km 645 CDBA (R7)	33,9283°	64.5705°	LabMolEcol 313	−
64	LAGUNA COLORADA (LC)	27,2034°	66,6343°	LabMolEcol 317	−
65	SUSQUES (SU)	23,3983°	66,2735°	LabMolEcol 323	MLP 16.V.01.20
66	USNO (US)	30,5653°	67,5377°	LabMolEcol 330	−
67	USNO (US)	30,5653°	67,5377°	LabMolEcol 331	−
68	USNO (US)	30,5653°	67,5377°	LabMolEcol 332	−
69	USNO (US)	30,5653°	67,5377°	LabMolEcol 333	−
70	USNO (US)	30,5653°	67,5377°	LabMolEcol 334	−
71	USNO (US)	30,5653°	67,5377°	LabMolEcol 335	−
72	AVAROA* (ORURO)	18,8722°	67,4994°	LabMolEcol 220	−
73	BELÉN DE ANDAMARCA* (ORURO)	18,8175°	67,6411°	LabMolEcol 221	−
