# Supplementary material for: Phylogeography of screaming hairy armadillo Chaetophractus vellerosus: Successive disjunctions and extinctions due to cyclical climatic changes in southern South America
Source: PLoS One. 2018 Jan 11;13(1):e0190944. doi: 10.1371/journal.pone.0190944 (PMC5764339; doi:10.1371/journal.pone.0190944)
Supplement: S2 Table — Geographic information, haplotype composition and GenBank accession number. (XLSX) [file pone.0190944.s002.xlsx]

## Sheet: Hoja1
Locality	n	Lat. S	Long. O	Haplotype	ENA or GB Acc. N°
CORQUE	2	18,35°	67,6833°	H1	HG514997/8
ORURO	2	17,9666°	67,0116°	H1	HG514999/5000
ANCARAVI	1	18,40°	67.7667	H1	HG515001
SABAYA	1	19,001°	68,3666°	H1	HG515002
BELEN DE ANDAMARCA*	3	18,8666°	67,75°	H1	HG515003/4; EU090357
TURCO	1	18,50°	68,4666°	H1	HG515005
HUACHACALLA	1	18,793°	68,0262°	H1	HG515006
AVAROA*	1	18,8722°	67,4994°	H1	EU090357
